# Supplementary material for: Therapeutic Effect of Alpha Linolenic Acid on Cutaneous Wound Healing in Hyperglycemic Mice: Involvement of Neurotrophins
Source: Pharmaceutics. 2025 Nov 4;17(11):1427. doi: 10.3390/pharmaceutics17111427 (PMC12655291; doi:10.3390/pharmaceutics17111427)
Supplement: Supplementary file 1 [file pharmaceutics-17-01427-s001.zip]

Archive with 1 entries (1 files):
- pharmaceutics-3815629-supplementary.pdf
